# Supplementary material for: Future Proteins: Sustainable Diets for Tenebrio molitor Rearing Composed of Food By-Products
Source: Foods. 2023 Nov 11;12(22):4092. doi: 10.3390/foods12224092 (PMC10670904; doi:10.3390/foods12224092)
Supplement: Supplementary file 1 [file foods-12-04092-s001.zip]

Archive with 1 entries (1 files):
- foods-2634697-supplementary.pdf
